# Supplementary material for: Structural Characterization and Molecular Docking Studies of Fresh Coconut Meat Polysaccharides
Source: Int J Mol Sci. 2025 Oct 21;26(20):10222. doi: 10.3390/ijms262010222 (PMC12564216; doi:10.3390/ijms262010222)
Supplement: Supplementary file 1 [file ijms-26-10222-s001.zip]

Archive with 1 entries (1 files):
- ijms-3761793-supplementary.pdf
